# Supplementary material for: Repeated intravenous administration of hiPSC-MSCs enhance the efficacy of cell-based therapy in tissue regeneration
Source: Commun Biol. 2022 Aug 25;5:867. doi: 10.1038/s42003-022-03833-8 (PMC9411616; doi:10.1038/s42003-022-03833-8)
Supplement: Supplementary file 4 — Supplementary Data 1 [file 42003_2022_3833_MOESM4_ESM.xlsx]

## Sheet: Sheet1
	MSC-Saline	MSC-MSC/once	MSC-MSC/week	MSC-MSC/3 days
Day 7	1	1	1	1
Day 14	45.47±3.11%	51.89±1.38%	56.88±1.65%	56.99±2.49%
Day 21	21.28±1.49%	26.22±0.85%	35.39±0.82%	33.71±2.03%
Day 28	8.54±0.81%	14.87±2.49%	21.97±1.41%	22.58±3.09%
Day 35	2.59±0.31%	8.33±0.54%	13.56±0.49%	14.23±0.42%
